# Supplementary material for: Metabolic Rewiring and Altered Glial Differentiation in an iPSC-Derived Astrocyte Model Derived from a Nonketotic Hyperglycinemia Patient
Source: Int J Mol Sci. 2024 Feb 28;25(5):2814. doi: 10.3390/ijms25052814 (PMC10931996; doi:10.3390/ijms25052814)
Supplement: Supplementary file 1 [file ijms-25-02814-s001.zip]

Archive with 3 entries (3 files):
- Annex 1_L.pdf
- Supplementary Table S1_L.pdf
- Supplementary Table S2_L.pdf
